# Supplementary material for: Multilingualism, multicultural experience, cognition, and creativity
Source: Front Psychol. 2023 Nov 9;14:1155158. doi: 10.3389/fpsyg.2023.1155158 (PMC10666761; doi:10.3389/fpsyg.2023.1155158)
Supplement: Supplementary file 1 [file Data_Sheet_1.CSV]

Age	Sex	Wave	L2_COMP	L3_COMP	L4_COMP	CoutriesLived_Nb	ImpCountries_Nb	ImpCountries_Tot	Openness	Intellect	Generation	DT1	DT2	Raven	crea_interets	crea_activities	crea_achiev
22	1	0	6,75	4,25	2	3	5	15	4	3,5	2	6	9	10	14	8	9
20	0	0	6,5	5,75	4,25	2	2	9	3,5	4,333333333	2,666666667	4	10	7	44	0	0
21	1	0	6,75	5,75	6,25	5	5	22	4,333333333	4,333333333	4,333333333	9	0	8	51	46	21
23	1	0	1,666666667	0	0	3	5	19	4,333333333	3,666666667	4,333333333	10	11	8	73	55	17
20	1	0	6,5	7	0	1	2	8	3,833333333	5	4,5	3	9	10	99	62	15
21	0	0	6,5	5	4,25	2	3	12	3,333333333	3,666666667	3,833333333	5	9	9	41	37	16
21	1	0	7	6,5	1,75	5	5	21	4,666666667	5	3,833333333	6	10	9	74	43	29
19	0	0	4	0	0	2	2	3	3,666666667	3,333333333	3,666666667	7	10	8	73	13	11
19	1	0	6,25	2,25	0	2	3	11	3,666666667	3,666666667	3,833333333	20	20	9	54	30	24
20	1	0	5	2,5	0	1	3	14	3,333333333	3,5	3	9	10	10	21	0	0
18	1	0	6	3,5	3	2	3	14	4,666666667	4,666666667	4,666666667	5	18	11	128	57	17
19	0	0	4,25	2	0	1	4	9	3,333333333	4	3,666666667	6	13	10	32	18	14
23	1	0	7	7	6,5	2	5	16	3,833333333	4	2,833333333	8	14	9	74	30	15
20	0	0	6,5	5	4	2	4	19	4,166666667	4,5	4,5	8	13	7	43	21	5
25	1	0	7	5	0	4	4	16	3,5	2,5	2	5	8	9	52	46	39
19	0	0	5,75	5	0	2	5	21	4,166666667	3,666666667	4	20	20	9	67	32	12
19	0	0	6	3,5	6,25	1	5	20	4,166666667	3,666666667	4,166666667	11	17	8	83	79	35
19	1	0	5,5	5	0	1	5	25	3,666666667	3,833333333	3,666666667	20	20	8	58	0	0
26	1	0	7	6,5	6,25	3	5	20	4,666666667	4,333333333	4	9	18	9	68	24	13
31	1	0	6,5	6,75	4,25	3	5	22	4,333333333	4,666666667	4,5	6	11	9	91	83	51
21	0	0	5,5	4	4,5	1	2	9	4	3,833333333	2,666666667	7	11	11	61	0	0
20	0	0	3,5	3,75	5	3	3	13	2,833333333	3,333333333	3,5	8	16	10	22	0	0
25	0	0	4,5	0	0	2	2	10	2,5	3,5	2	3	3	7	26	0	0
26	0	0	5,5	0	0	2	2	9	3,333333333	4,333333333	4,166666667	3	9	8	64	12	5
28	0	0	3,75	5,25	0	2	2	8	3	3,5	3	5	9	6	70	34	13
19	0	0	7	4	4,5	1	2	9	2,333333333	4	2,833333333	5	8	8	37	15	7
20	1	0	5,25	2,5	0	2	4	17	3,833333333	3,333333333	2,666666667	9	13	7	61	13	6
20	1	0	4,75	3,5	0	1	3	14	3,5	3,333333333	3	6	10	10	74	30	14
19	1	0	5	2,75	0	2	2	9	3,833333333	3,5	2,5	4	19	10	97	33	15
19	0	0	7	6,25	0	2	2	10	2,333333333	3,166666667	3,833333333	6	14	10	30	14	9
19	0	0	6	0	0	1	3	11	3,333333333	4,166666667	3,5	5	8	11	60	22	7
19	1	0	7	2,75	0	1	1	4	4,5	4,333333333	4,5	11	20	10	67	34	12
31	NA	0	5,75	6	2	4	5	20	4,833333333	4,666666667	3,5	3	12	7	74	0	0
22	1	0	6,5	6,25	4,5	1	4	20	5	4,666666667	4,166666667	7	14	8	76	27	17
25	1	0	7	7	2	2	4	18	4,833333333	4	4	4	6	5	92	95	59
24	1	0	7	7	4,25	2	2	10	4,666666667	4,5	4,5	6	15	10	126	89	57
19	0	0	3,75	0	0	1	3	12	2,833333333	2,333333333	3,166666667	5	9	8	17	20	18
21	1	0	6,75	5,25	6,25	3	3	11	3,333333333	3,166666667	3,333333333	4	7	8	26	15	16
25	1	0	6,75	6	1,75	4	4	16	4,5	3,5	2,666666667	4	8	7	79	29	13
25	1	0	7	7	5	4	4	15	3,666666667	4,166666667	4,5	7	13	10	40	11	5
22	1	0	6,25	6,5	5,666666667	4	5	20	4,666666667	3,833333333	4	5	9	7	121	37	17
23	1	0	6	7	5,5	3	2	10	5	4	3,5	3	1	9	100	25	10
24	1	0	6,25	2,5	6,25	4	5	17	2,333333333	4,333333333	4,666666667	7	10	8	38	45	14
24	1	0	7	6,5	6,25	1	5	21	4,666666667	3,666666667	3,666666667	7	14	10	85	33	22
24	1	0	7	6,25	5	3	4	19	3,166666667	4,166666667	4,333333333	5	12	9	116	43	26
19	0	0	6	5,25	2,75	2	4	12	3	2,5	2	4	5	6	28	0	0
19	0	0	5,5	3,5	0	1	5	17	3	4,833333333	5	11	14	11	80	30	12
19	1	0	4,75	3	0	1	2	9	4	2,5	2,166666667	4	7	7	17	16	11
19	1	0	4,75	2,5	0	1	2	7	3	3	2,833333333	6	9	5	44	14	12
20	1	0	5,75	4	1,75	1	2	6	3,333333333	3,833333333	3	9	12	9	56	17	5
20	1	0	6	5,25	0	1	5	18	4,333333333	4,833333333	3,666666667	7	15	9	76	16	5
21	1	0	3,75	0	0	1	5	21	4,666666667	3,333333333	4,833333333	13	7	11	97	48	17
22	0	0	7	5,5	5,25	3	5	21	4	3,5	4,333333333	10	13	11	56	16	8
21	1	0	6,5	6	3,5	1	4	16	4,166666667	4	3,666666667	12	17	11	74	32	14
20	1	0	6,75	6	0	2	3	14	4	4,166666667	4	6	8	11	103	40	18
19	1	0	5	3,5	0	1	2	9	3,666666667	4	4,333333333	12	19	10	88	44	10
19	1	0	6,75	5,5	3,25	1	2	8	3,5	4,166666667	2,666666667	7	15	11	30	18	8
25	1	0	5,5	6	6	3	5	0	4,333333333	4,166666667	3,333333333	5	6	8	66	64	20
25	1	0	6,75	6,75	5	3	5	19	4,5	3,166666667	3,5	4	5	6	71	47	27
25	0	0	7	5,75	3,25	3	4	13	3,166666667	3,833333333	4,166666667	11	16	10	25	9	7
23	1	0	4,5	5,5	3,5	1	4	16	4,5	3,5	3,666666667	9	12	9	81	58	24
23	1	0	5,25	5,25	5,5	1	5	19	4,5	4,833333333	3	6	11	10	104	50	18
24	1	0	6,25	5,75	4,25	3	5	22	4,5	4	3,166666667	7	11	7	117	59	22
22	1	0	5	3,75	3	1	2	5	3,5	2,5	2,166666667	8	16	6	40	0	0
21	1	0	2,25	5	1,75	2	3	15	3,166666667	1,833333333	4,5	5	17	7	79	56	24
20	1	0	2,75	5,75	3,25	1	4	14	4,333333333	3,5	3,333333333	8	17	9	41	14	6
20	1	0	6,5	3,5	4,75	1	3	10	4	3,5	4,333333333	6	12	9	17	0	0
23	1	0	5,5	5,75	5,75	1	4	11	2,5	3,833333333	1,666666667	10	20	10	35	37	18
24	1	0	7	6,25	0	4	5	17	3,5	4,666666667	2,5	8	13	10	80	72	34
24	1	0	5,75	5,25	3,75	3	3	10	3,5	2,666666667	2,166666667	9	17	11	40	43	19
24	1	0	5,75	6,5	4,5	2	5	19	3,666666667	4,166666667	2,666666667	7	10	11	76	34	10
24	1	0	7	5,5	5,75	1	3	13	3,833333333	4,333333333	4	7	16	11	25	25	12
23	1	0	5,5	6	5	2	3	12	4	4	3,333333333	2	19	5	63	18	9
19	0	0	4,5	3	0	1	3	11	3,666666667	3	3	6	10	9	52	32	14
21	1	0	5,25	3,5	0	2	4	18	4,5	4,166666667	4,166666667	7	19	10	58	52	21
22	0	0	4,5	2,25	0	1	4	15	3,5	2,333333333	2,5	5	14	8	14	7	6
33	1	0	4	2,75	5,75	3	5	22	4,166666667	4,5	3,666666667	6	13	7	81	65	24
22	1	0	6,25	5,75	3,75	3	3	13	3	4,5	3,333333333	7	11	10	36	9	6
31	0	0	6	4,75	6	2	3	13	4,666666667	4,166666667	3,666666667	10	17	9	109	86	40
24	1	0	5,5	2,25	0	2	4	16	4,333333333	4,666666667	2,666666667	10	18	8	62	30	14
20	1	0	7	6,75	6,5	1	4	16	4,5	4,5	3,166666667	7	14	10	138	94	29
19	1	0	5,5	NA	NA	3	4	15	4,5	4,166666667	3,333333333	7	12	7	32	38	15
19	1	0	5,75	1,5	3,75	5	5	20	3,666666667	3,333333333	3	5	8	6	76	49	27
20	1	0	6,75	4,75	6	5	4	17	4,666666667	4,333333333	2,833333333	12	15	8	49	13	10
23	1	0	5,75	3	4,75	3	2	9	4	4,333333333	3,5	8	12	11	53	14	5
21	1	0	3,5	6,25	5,25	2	5	22	4	3,833333333	2,833333333	7	9	8	51	30	15
19	1	0	NA	NA	NA	2	2	10	4	2,833333333	4	5	11	7	66	39	17
19	1	0	6	5	0	2	3	11	4,166666667	3,5	2,833333333	8	13	7	82	23	10
36	1	0	6,25	1,25	0	1	4	15	3,833333333	3,5	2,833333333	4	9	3	76	28	10
23	1	0	5,25	1	0	2	2	9	3,5	4,166666667	3,666666667	5	10	6	64	18	9
20	0	0	7	6	0	2	2	10	3,333333333	3,666666667	3,166666667	5	9	10	50	0	0
21	1	0	6,25	2,25	0	3	5	20	4,5	3,5	2,5	5	6	8	77	34	17
21	1	0	7	7	0	4	3	12	3,833333333	4,166666667	3	9	7	9	35	25	12
21	1	0	6,25	6,75	6,5	5	4	20	5	4,166666667	5	6	16	7	104	66	20
20	1	0	7	7	3,5	1	2	8	3,5	4	4,833333333	3	6	7	17	11	7
19	1	0	6,75	4,5	2,25	2	3	12	4	4,666666667	4,333333333	9	16	9	70	49	34
22	0	0	7	3,5	2	1	5	13	3,333333333	2,833333333	2,833333333	9	17	10	61	25	15
21	1	0	7	5,25	0	3	3	14	3	4,166666667	3	8	18	9	35	12	5
20	1	0	6,25	2,5	0	1	2	10	3,666666667	3,333333333	3,666666667	8	11	7	51	10	10
21	0	0	5	5,75	7	2	4	15	2,833333333	3	3,333333333	11	16	10	38	45	13
22	1	0	6,5	6,5	4,25	1	2	10	4,333333333	4,5	3,333333333	6	11	9	72	19	10
20	1	0	5	2	2,25	1	4	18	4	3,333333333	3,166666667	7	15	8	25	0	0
21	1	0	6,75	5,5	3,25	1	2	10	3,166666667	2,5	3,166666667	7	14	10	19	5	6
21	1	0	5,25	5,5	5	3	3	12	2,666666667	3,666666667	2,666666667	9	17	10	48	24	7
22	1	0	4,25	3,5	3,75	1	3	14	4	3,166666667	3,166666667	11	8	9	81	32	13
22	1	0	5,5	0	0	1	3	12	4	3,833333333	3,166666667	3	12	11	76	31	13
21	1	0	7	2	2,5	3	3	13	4	3,666666667	2,833333333	7	14	11	88	68	31
21	1	0	7	4,5	2	5	5	21	3,333333333	3,666666667	3	10	16	10	75	12	5
21	1	0	6,5	7	0	3	4	16	4	3,333333333	2,666666667	7	20	8	55	18	5
19	1	0	5,5	4,5	0	1	4	16	4,5	3,333333333	3,666666667	8	16	10	101	55	23
20	1	0	5,75	2,5	1,25	2	3	12	3,666666667	3,833333333	3,666666667	10	8	9	38	24	12
19	0	0	6,75	6,25	0	2	2	9	3,166666667	4,166666667	3	5	10	10	112	23	5
19	0	0	7	4	0	2	4	13	3,833333333	4,666666667	4,333333333	4	11	7	32	16	5
19	1	0	7	6,25	0	1	5	11	4,5	3,833333333	3,833333333	4	17	9	113	64	35
19	1	0	3,25	5	0	1	4	18	3,833333333	4,166666667	3,833333333	5	7	7	46	45	24
21	1	0	6	5	0	3	3	9	4,166666667	4,166666667	3,166666667	8	11	10	71	33	23
20	1	0	6,75	5,75	7	2	3	14	4,5	4,5	3,166666667	3	7	8	108	81	39
20	1	0	6,25	4	5	1	3	14	3	3,333333333	3,5	5	15	9	61	24	9
20	1	0	3,75	4,25	3,25	1	3	13	3,666666667	3,333333333	3,5	7	14	6	39	7	7
19	0	0	4	2	0	2	4	17	2,833333333	3,833333333	3	11	15	11	44	40	11
21	1	0	5,75	6	3,75	1	2	10	3	3,666666667	2,5	5	8	9	32	0	0
21	1	0	7	7	2	3	5	19	4,666666667	3,666666667	3	5	19	7	35	10	6
20	1	0	5,5	2,25	0	2	4	18	4,666666667	3,166666667	3,666666667	9	10	7	65	52	25
20	1	0	7	7	3,5	1	3	8	4	4,166666667	2,833333333	10	10	10	140	65	26
19	1	0	5,5	5,5	4,5	2	0	22	4,666666667	3,333333333	4,833333333	3	5	4	60	25	13
21	1	0	7	5,75	4,5	1	5	24	3,666666667	3,333333333	4,333333333	6	13	10	12	16	5
21	1	0	5	3,75	0	1	4	16	2,666666667	2,833333333	4,666666667	16	20	9	31	0	0
19	0	0	4,75	3,5	1,5	1	5	16	4,833333333	4,333333333	3,833333333	7	15	8	64	36	13
19	0	0	5,5	0	0	1	2	10	4,166666667	4,166666667	3,333333333	7	15	11	74	56	20
18	0	0	4,5	4,5	1,75	1	3	12	3,166666667	4	2,666666667	6	10	9	63	36	16
20	0	0	6,25	6,25	5,5	4	5	20	4,166666667	4,333333333	3,666666667	7	9	3	86	42	14
22	0	0	6,75	5,75	4,75	2	2	9	3,333333333	4	3,166666667	5	9	8	16	0	0
21	0	0	5	5,75	5,25	1	3	14	2,666666667	4,833333333	5	9	15	11	39	16	11
21	1	0	6,5	5,5	0	2	3	13	3,166666667	2,166666667	3	9	19	8	37	15	7
21	1	0	6,75	7	4,75	1	5	21	3,666666667	3,833333333	3,833333333	5	20	9	50	40	21
20	0	0	6,25	5,25	0	3	3	12	3,833333333	5	5	6	10	11	69	56	25
21	1	0	6,25	4,5	6,25	4	5	19	4,166666667	4,666666667	4,166666667	7	9	10	94	23	10
20	1	0	7	7	4,5	1	3	13	4,333333333	4,666666667	3,333333333	18	20	10	90	34	14
20	1	0	7	5,75	2,5	1	3	13	3	2,666666667	2,333333333	7	8	10	63	14	8
26	1	0	7	5,75	3,75	3	5	21	4,5	3,833333333	4,666666667	6	12	8	85	18	11
21	1	0	7	5,5	1,75	2	3	13	4,333333333	3,333333333	2,166666667	5	7	7	70	30	28
19	1	0	7	5,5	4,5	1	3	15	3,5	3,666666667	3,166666667	4	10	8	49	52	27
20	0	0	6	5,75	2	1	2	10	4,5	4	3,333333333	4	8	8	85	32	10
21	0	0	5,75	4,5	0	1	3	13	3,5	3,333333333	3,666666667	5	4	4	49	17	5
21	1	0	6,25	3,25	0	2	3	12	3,5	4,333333333	4,333333333	6	11	7	42	42	20
21	0	0	5,5	7	4,25	2	3	11	3,5	3,5	3,333333333	6	13	9	81	35	14
21	1	0	5,75	4,75	3,25	1	3	13	3,166666667	3,166666667	3,333333333	5	13	6	38	0	0
20	1	0	5,5	5,5	0	1	4	15	3,833333333	3	2,666666667	8	0	10	89	40	10
20	1	0	6,5	7	0	1	4	15	4,5	4,333333333	4,666666667	11	16	7	59	55	26
21	1	0	6,25	7	2,5	3	4	15	4,333333333	3,166666667	4,5	9	9	9	40	24	11
21	1	0	7	4,5	0	5	2	8	3,333333333	3,333333333	1,5	6	10	10	29	18	5
19	1	0	6,5	0	0	2	3	11	3,166666667	3,666666667	3,166666667	12	11	7	24	0	0
20	1	0	6,5	7	4,75	1	3	13	3,166666667	3,833333333	2,666666667	8	12	9	33	22	13
23	1	0	6	3	0	2	3	13	3,333333333	4,166666667	3,666666667	6	6	11	36	15	10
29	0	0	5,75	2,5	0	2	3	9	3,5	3,333333333	2,833333333	4	10	7	35	9	6
21	1	0	6	6,5	3,25	2	2	7	4,166666667	4	4,833333333	7	7	11	39	37	16
25	0	0	7	6,75	6,5	5	5	22	4,833333333	4,833333333	3,333333333	5	6	8	106	65	40
19	0	0	3	5,75	0	2	3	15	4,666666667	5	3,5	6	16	8	89	74	26
21	1	0	4,75	2	0	1	2	10	4,333333333	4,166666667	3,5	5	17	10	86	42	12
19	1	0	4,25	2	3,25	1	2	10	3,333333333	4,166666667	3	5	10	11	47	18	5
25	0	0	5,75	3,5	2,25	2	2	10	2,333333333	3,833333333	2,666666667	6	12	9	50	21	5
20	1	0	6,25	4,75	0	1	4	12	4,333333333	3,5	4,5	8	20	9	61	56	24
21	1	0	6,25	3,75	6,25	2	3	14	4,333333333	3	3,666666667	6	12	7	73	59	19
18	1	0	7	4,25	3	1	4	14	4,166666667	4	4,333333333	6	7	9	81	79	36
19	0	0	6,75	6,75	0	1	4	15	4,5	4,833333333	4,666666667	8	12	10	125	55	25
20	1	0	4,75	4,75	2,25	3	4	13	3,5	3	3,833333333	10	18	10	56	31	20
20	1	0	2,75	6	4,75	1	4	16	3,666666667	4,333333333	3,5	4	10	10	85	41	16
19	1	0	6,75	4,75	4,75	1	3	15	3,666666667	4,166666667	3,333333333	6	17	7	89	76	30
20	1	0	7	6,5	4,75	2	5	18	2,166666667	3,333333333	2,5	14	17	8	12	0	0
20	1	0	4,5	5,5	0	1	4	13	4	2,833333333	3,166666667	5	16	10	66	9	6
20	1	0	4,5	6,25	0	1	5	21	4,666666667	4,5	3,166666667	13	18	10	51	58	21
20	1	0	5,75	5,75	1,5	1	2	9	4,166666667	4,166666667	3,5	7	19	11	40	25	13
19	1	0	5,25	4,25	0	1	3	9	2,666666667	3,333333333	2,333333333	8	9	7	37	15	7
19	1	0	5,5	2,5	0	1	2	9	3,833333333	3,333333333	3,666666667	6	10	6	71	41	16
21	1	0	5,25	5,75	4,5	2	5	19	4,666666667	5	4,666666667	14	20	9	130	57	43
20	1	0	3,75	7	1	1	3	11	4,333333333	4,833333333	4	5	15	8	108	78	30
21	1	0	5	3,75	5	2	2	3	3,833333333	3	2,833333333	7	7	11	108	52	20
19	1	0	4,5	3,25	0	1	2	7	3	3,833333333	2,666666667	14	20	6	48	20	11
20	1	0	3,25	6,5	6	2	4	15	3	3,5	3,166666667	6	9	7	45	13	6
21	1	0	7	7	5	2	5	17	3,666666667	4	3,166666667	5	20	8	77	33	13
19	1	0	5,75	4,75	0	2	3	12	4,166666667	3,833333333	3,833333333	4	11	7	91	69	25
19	1	0	5,25	3	0	1	1	4	4,166666667	3	2,666666667	8	8	9	67	39	17
20	1	0	6,75	7	0	5	4	13	3,666666667	4,166666667	3,833333333	9	13	7	41	28	18
20	1	0	6,5	5,75	2,5	3	5	19	4,5	3,5	2,333333333	6	11	11	86	41	21
23	0	0	6	5,5	3,25	1	2	8	3,666666667	3,666666667	2,5	11	10	11	60	0	0
22	0	0	5,5	2	0	1	3	14	3,166666667	3,166666667	3,166666667	11	20	10	46	0	0
29	1	0	5,25	4,25	3,75	1	4	17	4,666666667	3,833333333	3,666666667	4	3	8	62	41	15
20	0	0	6	4,75	3,25	1	3	13	4,166666667	4,666666667	3,333333333	9	11	9	75	25	9
26	1	0	5,25	0	0	1	2	9	4	3,666666667	4	5	20	10	96	31	10
20	1	0	4,75	4,75	1	1	5	22	4,5	3,5	3,833333333	5	20	10	55	13	7
21	1	0	6,5	4,5	4	1	5	19	3,833333333	3,5	3,166666667	12	20	6	35	0	0
19	1	0	6,25	3,5	0	1	3	14	4,5	3,666666667	4,666666667	6	7	6	42	0	0
19	1	0	5	1,75	0	1	2	8	3	3,666666667	3,5	9	16	10	42	0	0
21	1	0	7	6	0	1	3	15	4,333333333	3	5	5	13	10	95	58	24
19	1	0	3,75	1,5	0	1	3	11	3,333333333	1,833333333	2,833333333	6	10	7	64	69	25
20	1	0	5	0	0	2	2	8	3,833333333	4,166666667	3,666666667	6	16	7	72	65	17
20	1	0	NA	NA	NA	1	3	12	4,333333333	3,333333333	2,5	6	17	7	95	102	27
27	1	0	2,25	6,25	3,25	1	4	16	3,666666667	4,666666667	4,833333333	17	20	10	56	23	17
25	1	0	5	5,25	0	3	5	23	2,666666667	4	4,166666667	6	14	10	47	36	23
23	1	0	6,5	0	0	2	3	12	4,666666667	4,166666667	3,5	5	6	7	75	45	27
24	1	0	3,75	5	4,5	3	4	14	4	3,166666667	3,166666667	3	9	5	78	35	11
25	1	0	6,25	6,25	3,5	1	4	15	4,166666667	4	3,833333333	9	14	9	122	56	22
23	1	0	7	5,25	0	1	2	4	2,833333333	3,166666667	2	3	8	10	17	0	0
22	1	0	4,75	3,75	1	3	3	13	2,666666667	3,833333333	4,166666667	1	1	8	37	15	6
21	1	0	5,25	0	0	2	2	8	2,833333333	3,666666667	2,833333333	8	18	9	33	11	7
21	1	0	3,25	0	0	1	1	5	4,333333333	3,666666667	4,5	6	11	11	26	0	0
22	1	0	4,75	2,5	0	2	2	10	4,666666667	4,833333333	2,666666667	8	17	8	64	12	5
27	1	0	5,75	4,25	3	3	4	13	3,5	3,5	2,333333333	8	13	11	47	33	21
25	1	0	6,25	7	6,25	3	5	20	4	4,166666667	3,333333333	6	8	9	105	58	39
25	1	0	7	6	3,75	5	5	19	5	4,5	4,666666667	7	10	7	50	52	32
26	1	0	6	5,5	6,75	4	5	20	4,166666667	4,333333333	3,833333333	9	20	11	78	38	14
20	1	0	7	6,25	5,25	3	5	21	4,333333333	4,166666667	2,5	7	13	7	63	39	18
24	1	0	7	6	3,25	1	5	22	4,333333333	4	3,333333333	12	16	10	121	53	33
25	0	0	6,75	5,75	3,25	2	5	20	4,333333333	4,166666667	3,333333333	6	12	7	93	64	30
22	1	0	6,75	6,5	5,25	2	4	20	3,833333333	3	2,166666667	8	11	8	38	8	5
20	1	0	6,25	5,75	5,5	2	4	17	3,5	3,333333333	2,333333333	4	6	10	79	47	25
19	1	0	7	7	3,25	1	2	9	2,833333333	3	2,5	6	6	8	21	0	0
19	1	0	5,75	4,25	0	3	3	10	3,5	3,666666667	3,333333333	3	9	10	36	41	12
22	0	0	4	4,5	3	1	2	10	3,833333333	4	2,666666667	7	11	9	46	0	0
24	0	0	5,5	5,25	3,25	1	2	8	4	4,5	3	7	6	9	47	33	14
21	0	0	6	5,25	3	1	2	10	2,333333333	3	3,166666667	6	8	6	11	7	6
20	0	0	6,25	4,5	2,75	2	3	13	2,833333333	3,833333333	3,333333333	4	9	8	44	0	0
19	0	0	6,5	4,5	2,75	1	2	9	2,333333333	3	1,5	7	7	9	40	12	6
19	0	0	6,5	0	0	1	2	10	4	3	2,666666667	4	6	9	33	13	6
38	0	0	7	6	7	3	5	23	4,333333333	4,833333333	4,5	6	14	9	105	90	39
21	1	0	7	7	5,75	5	5	22	3,166666667	4,5	3	10	13	10	63	17	5
NA	1	0	7	6,5	7	2	5	18	2,666666667	3,5	4,5	10	11	9	33	0	0
20	1	0	7	7	3,75	3	5	23	4,666666667	5	4,5	11	15	6	48	35	19
20	1	0	7	6	0	3	4	16	2,833333333	3	2,5	7	12	9	82	25	13
20	1	0	4	3,25	4,5	1	4	15	4	3,166666667	2,5	6	15	10	48	63	29
20	0	0	5,5	4,75	6,5	1	4	17	4,333333333	4,5	3,833333333	7	10	9	58	49	16
22	1	0	6,25	6	4	3	4	17	3,666666667	4,166666667	3	8	15	11	17	19	12
23	1	0	6	7	2,25	2	5	18	4,333333333	3	4	13	18	11	68	73	46
22	1	0	6,5	5,75	0	4	4	16	3,333333333	3	2,5	2	10	8	51	0	0
18	0	0	6	5	0	1	3	13	3,333333333	3,166666667	4,333333333	11	18	11	34	23	9
19	0	0	7	3,5	4,5	1	2	9	2,5	3,5	2,666666667	NA	NA	NA	NA	NA	NA
19	0	0	7	5,25	0	3	5	12	3,666666667	3,833333333	3,5	11	15	8	40	9	8
22	1	0	6,25	6,25	2	2	4	15	4,833333333	4,166666667	4,166666667	6	13	10	90	67	25
18	1	0	5	4,25	0	1	5	20	3,666666667	2,833333333	3,166666667	4	9	10	57	54	27
20	0	0	6,75	4,5	0	2	3	7	3,833333333	3,5	4,833333333	12	20	10	34	24	12
20	0	0	6,5	3,5	0	2	4	14	4,5	3,5	3,666666667	6	9	10	106	31	14
20	1	0	5	4	3	2	3	10	4	3,666666667	3	14	11	10	69	35	16
26	1	0	NA	NA	NA	3	5	17	4,333333333	4,166666667	3,833333333	9	10	10	85	16	8
22	1	0	6,5	6	5,75	4	4	16	3,5	3,5	2,833333333	12	15	6	85	11	8
20	1	0	6	5,5	3,5	1	4	13	3,833333333	3,333333333	2,166666667	4	13	7	37	21	14
19	1	0	4,5	2,75	0	1	4	10	3,833333333	2,833333333	2,333333333	7	13	10	46	61	25
19	1	0	6,75	4	0	1	2	8	4,666666667	4,333333333	4,333333333	7	19	10	96	58	20
20	1	0	5,5	3,25	0	2	3	12	2,833333333	3	3	8	7	11	37	15	5
22	1	0	5,25	2,5	2,75	1	4	14	3,5	3	2,166666667	8	14	9	35	13	5
20	1	0	5,75	3,25	1,75	3	4	14	3,5	3,166666667	2,666666667	9	10	7	90	15	5
19	1	0	7	7	0	2	5	10	4,833333333	4,833333333	3,833333333	6	15	10	25	0	0
26	1	0	6,5	6	3,75	4	5	16	4,666666667	4	2,666666667	2	7	9	62	43	20
36	1	0	5,5	2	7	3	3	14	3,833333333	3,5	4,166666667	8	7	4	54	47	19
20	1	0	6	5,5	0	1	4	14	3,833333333	3	3,333333333	10	14	11	61	61	28
25	1	1	7	6	0	3	3	11	4,166666667	3,833333333	3,5	7	16	11	93	71	42
21	1	1	7	5,5	5,25	4	4	15	4,333333333	3,166666667	3,666666667	5	6	6	21	0	0
21	0	1	5,75	4,75	0	1	3	12	2,833333333	2,5	3,166666667	6	10	9	13	0	0
21	0	1	7	5,25	0	2	4	13	3,666666667	5	4,666666667	7	9	11	54	38	29
34	1	1	6	4,75	0	2	2	10	4	4,333333333	4,166666667	10	16	8	99	85	62
22	1	1	6,25	2,5	0	1	4	17	4,333333333	4,166666667	3,666666667	8	8	9	79	66	22
22	0	1	5,25	4,5	0	1	5	19	3,166666667	4,833333333	4,5	8	10	10	35	0	0
21	1	1	5	5	0	1	2	8	4,333333333	3,666666667	2,833333333	4	7	10	91	33	12
25	1	1	5,5	7	0	2	2	9	3,833333333	3,666666667	3	7	10	8	65	12	8
24	1	1	4,75	5,25	0	1	3	15	4,333333333	4,166666667	4,5	5	10	8	120	38	14
20	1	1	6,25	1,5	0	3	4	15	3,833333333	3,666666667	3,166666667	10	15	11	41	14	6
22	1	1	5,75	6,25	6	1	3	14	4,5	4	4	5	8	8	60	12	8
25	0	1	7	4,5	0	1	5	18	3,833333333	4,5	3,833333333	12	20	8	94	83	31
21	1	1	7	6,5	4,25	3	3	11	4,5	3,833333333	3,666666667	3	8	8	90	25	18
22	1	1	7	6,25	0	1	3	13	3,333333333	4,5	4,666666667	6	9	7	89	18	9
26	0	1	7	7	3,75	3	3	14	4	3,666666667	4	11	7	8	44	25	16
21	1	1	5,25	0	0	2	2	9	3,833333333	3,833333333	3,833333333	13	17	11	67	38	20
21	1	1	5,5	5,5	0	1	1	5	3,5	3,333333333	2,666666667	8	20	10	48	33	13
21	1	1	6,75	4,75	3	3	3	13	3,333333333	3,333333333	2,666666667	5	7	9	30	33	14
21	1	1	7	6	3	1	3	12	3,833333333	4,333333333	3,833333333	0	0	0	66	36	12
22	1	1	7	6,75	4,25	3	3	13	4,666666667	4,166666667	4,833333333	7	10	10	112	88	40
19	1	1	4,75	2,75	0	3	5	18	5	4,166666667	4,5	6	15	7	103	79	29
23	1	1	3,75	5,5	0	2	3	11	2,833333333	1,833333333	2,166666667	4	10	9	42	0	0
20	1	1	7	4,25	3,5	1	3	13	4,166666667	3,666666667	3	9	15	7	51	35	13
21	0	1	6,25	2	1,5	1	3	10	2,833333333	4,333333333	3,333333333	10	16	8	60	33	10
19	1	1	5,5	1,75	4,25	1	3	11	3,166666667	2,833333333	3	14	20	10	62	55	25
21	1	1	1,75	1	0	1	1	4	3	2,666666667	2,833333333	7	11	7	37	0	0
22	1	1	5,75	0	0	1	1	5	2,666666667	3,166666667	2,5	11	16	8	17	0	0
19	1	1	5,5	2,5	0	1	2	8	3,333333333	2,833333333	3	7	16	8	29	28	10
21	1	1	6,75	5	0	1	3	10	3,5	4	3	13	18	9	55	13	6
24	1	1	6,75	4,75	0	1	3	11	4,666666667	4,333333333	5	9	19	6	87	46	24
19	0	1	5,25	4	0	1	1	5	3,5	4,333333333	3	6	11	8	48	30	12
22	1	1	6,75	5	5	2	5	17	2,833333333	2,833333333	2	11	19	9	44	0	0
21	1	1	4,25	3	0	2	2	8	3,166666667	2,666666667	2,666666667	9	10	9	42	25	9
33	0	1	7	5	6	3	4	17	3,5	4,5	4,666666667	9	13	10	72	61	24
31	0	1	5,25	6	0	2	3	15	3,166666667	4,166666667	4	3	10	10	94	20	11
22	1	1	6,5	5,5	1,666666667	1	5	20	3,666666667	2,833333333	2,333333333	6	15	10	46	25	19
24	1	1	3,25	1,75	0	1	4	14	4	4,333333333	2,833333333	7	10	10	83	23	5
20	1	1	5,75	4	0	1	4	14	3,666666667	3,333333333	2,666666667	12	14	8	28	0	0
23	0	1	6,5	5,5	4,25	3	4	14	2,666666667	3	2,833333333	7	9	11	5	9	6
20	1	1	7	6,25	0	1	3	15	4,833333333	4,333333333	4	3	11	10	96	34	11
24	1	1	3,5	0	0	1	2	9	2,833333333	2,666666667	3,833333333	9	20	8	37	0	0
25	1	1	6,25	5,5	0	3	3	13	4,166666667	4,333333333	4,166666667	10	10	11	95	54	17
26	1	1	4,75	5	2,5	1	5	20	4,666666667	4	4,833333333	9	13	9	81	48	18
19	1	1	4	2,5	0	1	2	9	2,333333333	3,166666667	2,166666667	4	7	7	27	36	15
22	1	1	3,5	3	1	1	3	14	3,5	2	3,333333333	11	15	7	103	40	11
20	1	1	NA	NA	NA	1	2	9	3	3,166666667	3,666666667	8	15	9	70	0	0
22	1	1	6,25	5	0	2	2	7	3	4,333333333	4,666666667	6	15	10	32	35	15
25	1	1	7	6,5	2,25	1	4	14	3,333333333	3,5	2,333333333	6	20	10	15	5	10
23	1	1	5	4	0	1	2	6	3,666666667	2,333333333	3,166666667	6	13	10	50	53	20
25	1	1	6,25	6,75	5	4	5	18	3,833333333	3,166666667	3,166666667	6	12	8	21	22	10
21	1	1	7	4,25	0	2	2	10	4	4,666666667	3,666666667	11	16	10	52	53	21
22	1	1	6,75	2,75	0	2	4	15	4,333333333	4,833333333	3,833333333	9	16	9	98	60	27
22	1	1	5,5	6	3,75	1	5	23	4,333333333	2,666666667	2,333333333	6	11	11	56	27	19
19	0	1	4,75	2	0	2	3	12	3,333333333	3,333333333	3	6	8	8	41	18	10
20	1	1	5,25	4	0	1	3	10	3,666666667	2,5	3,333333333	9	11	10	67	41	21
21	0	1	4,75	7	2,5	2	3	14	2,833333333	3,833333333	4,666666667	7	15	4	26	23	12
19	1	1	7	4,75	4,25	2	3	11	4,5	4,166666667	4	12	20	10	101	11	7
26	1	1	7	4	5	2	3	15	4,333333333	3,833333333	3,833333333	10	12	7	66	32	13
25	0	1	6,25	3	4,75	3	5	18	4,5	5	4,666666667	14	20	10	109	66	23
25	1	1	4,5	0	0	1	2	10	2,833333333	2,833333333	4,166666667	10	10	11	56	27	18
21	0	1	4,25	6,5	3,5	1	2	9	4,666666667	4,333333333	4,833333333	16	10	6	60	17	5
21	1	1	5,75	4,75	3,5	1	3	13	4	3,166666667	3	7	9	6	62	37	12
24	1	1	4,25	2	0	1	1	5	2,833333333	2,833333333	1,833333333	5	9	9	44	25	10
30	1	1	6,75	5,5	0	3	5	21	3,166666667	2,5	3	6	15	9	58	24	10
25	0	1	6	0	0	2	2	9	3,666666667	4	3,333333333	7	12	7	41	34	21
20	1	1	5,75	3,25	0	1	4	12	3,666666667	4,166666667	2,5	5	15	10	90	11	6
20	1	1	7	4,5	0	2	2	9	5	NA	4,666666667	11	20	10	81	49	18
21	0	1	4	0	0	1	3	13	4	3,333333333	4	10	16	9	77	34	10
22	1	1	6	5,75	1,25	2	2	9	4,166666667	4,5	3,666666667	11	20	11	92	36	18
25	NA	1	5,25	3,5	2	1	4	14	4	4,333333333	4,166666667	14	20	10	83	64	30
22	1	1	5,5	4,25	2,5	1	3	14	3,5	4	2,666666667	8	4	7	53	28	11
24	1	1	3	5,75	2,75	1	4	15	5	4,666666667	5	9	12	9	153	72	23
22	1	1	7	4,25	2	3	3	13	4,333333333	4,666666667	4,666666667	10	20	6	73	48	31
25	1	1	6,25	1,25	0	1	3	11	2,833333333	3	2,666666667	6	9	9	39	30	11
33	0	1	6	6	6	1	5	24	3,833333333	3,833333333	3,166666667	5	9	6	79	14	6
21	1	1	7	7	6	2	2	6	4	3,666666667	3,833333333	10	9	10	35	17	10
26	1	1	6	0	0	1	2	9	3,833333333	3,833333333	4,5	8	11	9	77	14	5
24	1	1	3,75	3,75	1	2	3	12	3,166666667	3,333333333	2,666666667	NA	NA	NA	54	10	12
22	1	1	6,5	7	0	2	2	9	3,166666667	3,666666667	2,666666667	4	12	6	60	30	10
21	1	1	7	7	5	1	5	21	3,666666667	3	4,5	10	17	9	11	0	0
21	NA	1	5	3,75	0	2	4	11	4,166666667	4	3,166666667	11	19	10	77	77	27
